# Supplementary material for: Target Selection for T-Cell Therapy in Epithelial Ovarian Cancer: Systematic Prioritization of Self-Antigens
Source: Int J Mol Sci. 2023 Jan 24;24(3):2292. doi: 10.3390/ijms24032292 (PMC9916968; doi:10.3390/ijms24032292)
Supplement: Supplementary file 1 [file ijms-24-02292-s001.zip]

Archive with 6 entries (6 files):
- Supplemental Figures Kaplan-Meier Plots.pptx
- Supplemental Table S1 TAA-evaluation.xlsx
- Supplemental Table S2 - TAA references .pdf
- Supplemental Table S3 IHC staining .xlsx
- Supplemental Table S4 IEDB Analysis of Peptides.pdf
- Supplemental Table S5.pdf
