# Supplementary material for: Target Selection for T-Cell Therapy in Epithelial Ovarian Cancer: Systematic Prioritization of Self-Antigens
Source: Int J Mol Sci. 2023 Jan 24;24(3):2292. doi: 10.3390/ijms24032292 (PMC9916968; doi:10.3390/ijms24032292)
Supplement: Supplementary file 1 [file ijms-24-02292-s001.zip › Supplemental Table S1 TAA-evaluation.xlsx]

## Sheet: Tabelle4
	Gene/Protein	HLA	No. of predescribed peptides	Peptide-Sequences	Database
	ANXA2	DR4	1	DVPKWISIMTERSVPH	TANTIGEN
	BAGE	Cw16	1	AARAVFLAL	TANTIGEN + CAPD
	CCDC110		3	siehe Link	TANTIGEN + CAPD
	CT-37	A2	1	YLCSGSSYFV	CAPD
	CTAG1B			siehe Link	TANTIGEN + CAPD
	CTAG2		9	siehe Link	TANTIGEN + CAPD
	CT83	B15	1	RQKRILVNL	TANTIGEN + CAPD
	CCNA1	A2	2	SLIAAAAFCLA	CAPD
		A2		FLDRFLSCM
	D393-CD20n	DR4	1	KPLFRRMSSLELVIA	CAPD
	GAGE1	Cw6	1	YRPRPRRY	TANTIGEN + CAPD
	GAGE2C	Cw6	1	YRPRPRRY	TANTIGEN + CAPD
	GAGE3	A29	1	YYWPRPRRY	TANTIGEN + CAPD
	GAGE4	A29	1	YYWPRPRRY	TANTIGEN + CAPD
	GAGE5	A29	1	YYWPRPRRY	TANTIGEN + CAPD
	GAGE6	A29	1	YYWPRPRRY	TANTIGEN + CAPD
	GAGE7	A29	1	YYWPRPRRY	TANTIGEN + CAPD
	GAGE8	Cw6	1	YRPRPRRY	CAPD
	XAGE1B	A2	3	RQKKIRIQL	CAPD
		DR4		HLGSRQKKIRIQLRSQ
		DR9		CATWKVICKSCISQTPG
	HERV-E	A11	1	ATFLGSLTWK	CAPD
	HERV-K-MEL	A2	1	MLAVISCAV	TANTIGEN + CAPD
	LRPAP1	A2	1	FLGPWAAS	CAPD
	LY6K	A24	3	RYCNLEGPPI	TANTIGEN + CAPD
		DR15		KCCKIRYCNLEGPPINSSVF
		DP5		KWTEPYCVIAAVKIFPRFFMVAKQ
	MAGEA1	A1	23	EADPTGHSY	TANTIGEN + CAPD
		A2		KVLEYVIKV
		A2		RALAETSYV
		A3		SLFRAVITK
		A11		ESLFRAVITK
		A24		NYKHCFPEI
		A28		EVYDGREHSA
		A68		EVYDGREHSA
		B7		RVRFFFPSL
		B35		EADPTGHSY
		B37		REPVTKAEML
		B44		KEADPTGHSY
		B53		DPARYEFLW
		B57		ITKKVADLVGF
		Cw2		SAFPTTINF
		Cw3		SAYGEPRKL
		Cw7		RVRFFFPSL
		Cw16		SAYGEPRKL
		DP4		TSCILESLFRAVITK
		DP4		PRALAETSYVKVLEY
		DR13		FLLLKYRAREPVTKAE
		DR13		LLKYRAREPVTKAE
		DR15		EYVIKVSARVRF
	MAGEA2	A2	13	KASEYLQLV	TANTIGEN + CAPD
		A2		KMVELVHFL
		A2		LVFGIEVVEV
		A2		LVHFLLLKY
		A2		LVQENYLEY
		A2		YLQLVFGIEV
		A11		TTINYTLWR
		A24		EYLQLVFGI
		A68		LVFGIEVVEV
		B37		REPVTKAEML
		Cw7		EGDCAPEEK
		DR13		FLLLKYRAREPVTKAE
		DR13		LLKYRAREPVTKAE
	MAGEA3	A1		EVDPIGHLY	TANTIGEN + CAPD
		A2		QLVFGIELMEV
		A2		LVFGIELMEV
		A2		KVAELVHFL
		A2		IMPKAGLLIIV
		A2		KIWEELSVL
		A2		FLWGPRALV
		A2		LVHFLLLKY
		A24		IMPKAGLLI
		A24		TFPDLESEF
		A24		VAELVHFLL
		A68		QLVFGIELMEV
		A68		LVFGIELMEV
		A68		KVAELVHFL
		B18		MEVDPIGHLY
		B35		EVDPIGHLY
		B37		REPVTKAEML
		B44		MEVDPIGHLY
		B40		AELVHFLLL
		B52		WQYFFPVIF
		Cw7		EGDCAPEEK
		DP4		KKLLTQHFVQENYLEY
		DP4		RKVAELVHFLLLKYR
		DP4		TQHFVQENYLEY
		DQ6		KKLLTQHFVQENYLEY
		DR1		ACYEFLWGPRALVETS
		DR1		FFPVIFSKASSSLQL
		DR1		GDNQIMPKAGLLIIV
		DR1		RKVAELVHFLLLKYR
		DR1		TSYVKVLHHMVKISG
		DR4		VIFSKASSSLQL
		DR4		TSYVKVLHHMVKISG
		DR4		RKVAELVHFLLLKYR
		DR4		LLKYRAREPVTKAEMLGSVVGNWQ
		DR4		GDNQIMPKAGLLIIV
		DR4		FFPVIFSKASSSLQL
		DR4		YRAREPVTKAEMLG
		DR7		FFPVIFSKASSSLQL
		DR7		SSLQLVFGIELMEVD
		DR7		VFGIELMEVDPIGHL
		DR7		VIFSKASSSLQL
		DR11		TSYVKVLHHMVKISG
		DR11		RKVAELVHFLLLKYR
		DR11		GNWQYFFPVIFSKAS
		DR11		FFPVIFSKASSSLQL
		DR11		TSYVKVLHHMVKISG
		DR11		GDNQIMPKAGLLIIV
		DR13		FLLLKYRAREPVTKAE
		DR13		LLKYRAREPVTKAE
		DR13		AELVHFLLLKYRAR
		DR13		RKVAELVHFLLLKYRA
	MAGEA4	A1	5	EVDPASNTY	TANTIGEN + CAPD
		A2		GVYDGREHTV
		A2		RALAETSYV
		A24		NYKRCFPVI
		B37	21	SESLKMIF
	MAGEA6	A2		LVFGIELMEV	TANTIGEN + CAPD
		A2		KIWEELSVL
		A2		LVHFLLLKY
		A24		TFPDLESEF
		A34		MVKISGGPR
		A68		LVFGIELMEV
		B35		EVDPIGHVY
		B37		REPVTKAEML
		B52		WQYFFPVIF
		Cw7		EGDCAPEEK
		DR1		TSYVKVLHHMVKISG
		DR4		TSYVKVLHHMVKISG
		DR4		VGNWQYFFPVIFSKASDSLQLVFGIELMEVD
		DR4		LTQYFVQENYLEYRQVPG
		DR4		IFSKASDSLQLVFGIE
		DR4		ESEFQAALSRKVAKL
		DR4		YRAREPVTKAEMLG
		DR4		LLKYRAREPVTKAEMLGSVVGNWQ
		DR11		TSYVKVLHHMVKISG
		DR11		GNWQYFFPVIFSKAS
		DR13		(FL)LLKYRAREPVTKAE
	MAGEA9	A2	4	ALSVMGVYV	TANTIGEN + CAPD
		A2		KVAELVHFL
		A24		VAELVHFLL
		A68		KVAELVHFL
	MAGEA10	A2	2	GLYDGMEHL	TANTIGEN + CAPD
		B53		DPARYEFLW
	MAGEA12	A2	15	KASEYLQLV	TANTIGEN + CAPD
		A2		LVHFLLLKY
		A2		YLQLVFGIEV
		A2		FLWGPRALV
		A2		LVQENYLEY
		A2		KIWEELSVL
		A24		EYLQLVFGI
		A68		LVFGIEVVEV
		A68		FLWGPRALV
		B40		AELVHFLLL
		Cw7		VRIGHLYIL
		Cw7		EGDCAPEEK
		DP4		REPFTKAEMLGSVIR
		DR1		ACYEFLWGPRALVETS
		DR13		AELVHFLLLKYRAR
	MAGEB1	A2	1	FLWGPRAYA	TANTIGEN
	MAGEB2	A2	1	FLWGPRAYA	TANTIGEN
	MAGEC1	A2	5	ILFGISLREV	CAPD
		A2		KVVEFLAML
		DQ6		SSALLSIFQSSPE
		DQ6		SFSYTLLSL
		DR15		VSSFFSYTL
	MAGEC2	A2	8	ALKDVEERV	TANTIGEN + CAPD
		A2		LLFGLALIEV
		A2		FLAKLNNTV
		B44		SESIKKKVL
		B57		ASSTLYLVF
		DR3		SSTLYLVFSPSSFST
		DR12		SSTLYLVFSPSSFST
		DR15		SSTLYLVFSPSSFST
	MGAT5	A2	1	VLPDVFIRC(V)	TANTIGEN + CAPD
	MUC1	n/a	1	PDTRPAPGSTAPPAHGVTSA	CAPD
	VENTXP1	B13	1	(MT)QGQHFLQKV	TANTIGEN + CAPD
	SAGE1	A24	1	LYATVIHDI	TANTIGEN + CAPD
	SPA17	A1	1	ILDSSEEDK	TANTIGEN + CAPD
	SSX2	A2	9	KASEKIFYV	TANTIGEN + CAPD
		A2		RLQGISPKI
		DP1		EKIQKAFDDIAKYFSK
		DR1		FGRLQGISPKI
		DR3		WEKMKASEKIFYVYM(KRK)
		DR4		KIFYVYMKRKYEAMT
		DR7		KIFYVYMKRKYEAMT
		DR11		KIFYVYMKRKYEAMT
		DR13		KIFYVYMKRKYEAMT
	SSX4	DP10		INKTSGPKRGKHAWTHRLRE	TANTIGEN + CAPD
		DR3		YFSKKEWEKMKSSEKIVYVY
		DR8		MKLNYEVMTKLGFKVTLPPF
		DR8		KHAWTHRLRERKQLVVYEEI
		DR11		LGFKVTLPPFMRSKRAADFH
		DR15		KSSEKIVYVYMKLNYEVMTK
		DR52		KHAWTHRLRERKQLVVYEEI
	SYCP-1	DR14	1	QLNVYEIKVNKLELE	TANTIGEN
	TAG-1	A2	2	SLGWLFLLL	CAPD
		B8		LSRLSNRLL	CAPD
	TAG-2	B8	1	LSRLSNRLL
	TGFBR-2	n/a	n/a	n/a	TANTIGEN
	CSAG2	DR1	3	CEFHACWPAFTVLGE	TANTIGEN + CAPD
		DR4		CEFHACWPAFTVLGE
		DR7		CEFHACWPAFTVLGE
	DCT	A68	1	EVISCKLIKR	CAPD
	CT45
	PLIN2	A2	1	SVASTITGV	TANTIGEN + CAPD
	ABCC3	A24	4	AYVPQQAWI
				LYAWEPSFL
				NYSVRYRPGL
				VYSDADIFL
	ACPP	A11	7	ATQIPSYKK	TANTIGEN + CAPD
		A11, A31, A33		GIHKQKEKSR
		A15		ILLWQPIPV
		DR15		KSEEFQKRLHPYKDFIATLG
		DR15		NPILLWQPIPVHTVPLSEDQ
		A11, A31, A33		YLPFRNCPR
	ADAM17	A2		YLIELIDRV	TANTIGEN + CAPD
	AFP	A2	14	GVALQTMKQ
		A2		FMNKFIYEI	TANTIGEN + CAPD
		A2		GLSPNLNRFL
		A2		MKWVESIFL
		A2		NLVKQKPQI
		A2		PLFQVPEPV
		A2		PVNPGVGQC
		A2		TMKQEFLINL
		A24		EYSRRHPQL
		A24		EYYLQNAFL
		A24		AYTKKAPQL
		A24		KYIQESQAL
		A24		RSCGLFQKL
		DR13		QLAVSVILRV
	AIM2	A1	1	RSDSGQQARY	TANTIGEN + CAPD
	ALDH1A1	A2	1	LLYKLADLI	TANTIGEN + CAPD
	ALK	A2	2	GVLLWEIFSL	CAPD
				SLAMLDLLHV
	ART4	A24	2	AFLRHAAL
				DYPSLSATDI
	BCL2	A2	5	ALSPVPPVV
		A2		NIALWMTEYL
		A2		PLFDFSWLSL
		A2		WLSLKTLLSL
		A2		YLNRHLHTWI
	BCL2L1	A2	3	YLNDHLEPWI
				VLVSRIAAWM
				RIAAWMATYL
	BIRC5	A2	4	ELTLGEFLKL	TANTIGEN + CAPD
		A2		FLKLDRERA
		A2		TLPPAWQPFL
		DR1		TLGEFLKLDRERAKN
	BIRC7	A2	2	RLASFYDWPL	TANTIGEN
		A2		SLGSPVLGL
	WDR46	A2	1	CQWGRLWQL	CAPD
	BST2	A2		LLLGIGILV
	CA9	A2	3	HLSTAFARV	TANTIGEN
		A24		EYRALQLHL
		A24		AYEQLLSRL
	CCN1	A2	1	LLDRFLATV	TANTIGEN
	CCNB1	A2	1	AKYLMELTM	TANTIGEN
	CCND1	A2	4	RLTRFLSRV	TANTIGEN + CAPD
		A2		LLGATCMFV
		A68		ETIPLTAEKL
		DR4		NPPSMVAAGSVVAAV
	CEL		0		TANTIGEN
	CALCA	A2	4	VLLQAGSLHA	CAPD
		A2		FLALSILVL
		A2		LLAALVQDYL
		A2		CMLGTYTQDF
	CLCA2	A2	2	LLGNCLPTV	TANTIGEN
		A2		SLQALKVTV
	CPSF1	A2	2	KVHPVIWSL	TANTIGEN + CAPD
		A2		LMLQNALTTM
	PTPRC	A24	1	KFLDALISL	CAPD
	CD274	A2	1	LLNAFTVTV	CAPD
	CSPG4	DR11	1	VGQDVSVLFRVTGALQ	TANTIGEN + CAPD
	CSF1		0		TANTIGEN
	CYP1B1	A2	5	FLDPRPLTV	TANTIGEN
		A2		SLVDVMPWL
		A2		WLQYFPNPV
		A1		LVDVMPWLQY
		B35		LVDVMPWLQY
	DDR1	A2	1	FLAEDALNTV	TANTIGEN
	DEK	A3	3	KVYENYPTY	TANTIGEN
		A26		ELVKRILNF
		B15		KVYENYPTY
	DKK1	A2	1	ALGGHPLLGV	TANTIGEN + CAPD
	EGFR	A2, A68	7	YMIMVKCWMI	TANTIGEN
		A2		KLFGTSGQKT
		A2		YLNTVQPTCV
		A24		TFEDHFLSL
		A24		NYDANKTGL
		A24		MFNNCEVVL
		A24		DYVREHKDNI
	ENAH	A2	1	TMNGSKSPV	TANTIGEN + CAPD
	EPHA2	A2	2	IMNDMPIYM	TANTIGEN
				VLAGVGFFI
	EPHA3	DR11	1	DVTFNIICKKCG	TANTIGEN + CAPD
	ETV5	A2	1	ELFQDLSQL	TANTIGEN
	EZH2	A2	3	FINDEIFVEL	TANTIGEN + CAPD
		A24		KYDCFLHPF
		A24		KYVGIEREM
	FGF5	A3	1	NTYASPRFKf	TANTIGEN + CAPD
	F4.2	A31	1	YSWMDISCWI	TANTIGEN
	FMNL1	A2	1	RLPERMTTL	TANTIGEN
	FOLH1	A11, A31, A33	4	KVFRGNKVK	TANTIGEN + CAPD
		A24		LYSDPADYF
		A24		NYARTEDFF
		DR4		NYTLRVDCTPLMYSL
	GPC3	A2	3	FVGEFFTDV	TANTIGEN + CAPD
		A2		TIHDSIQYV
		A24		EYILSLEEL
	HSPA1A	A2	1	LLDVAPLSL	TANTIGEN
	HPN	A2	3	SLLSGDWVL	CAPD
				GLQLGVQAV
				PLTEYIQPV
	HEPN1	A2	1	RLAPFVYLL	CAPD
	ErbB2			siehe Link	TANTIGEN + CAPD
	HLA-DOB	A2	1	FLLGLIFLL	CAPD
	HLA-G	DR15, DR53	1	SHSMRYFSAAVSRPG	CAPD
	HSPH1	A2	2	RLMNDMTAV	CAPD
		A24		NYGIYKQDL
	IL13RA2	A2	1	WLPFGFILI	TANTIGEN + CAPD
	IDO1	A2	1	ALLEIASCL	CAPD
	IGF2BP3	A2	2	NLSSAEVVV	CAPD
		A3		RLLVPTQFV
	IMP3	DR9	2	GKTVNELQNLSSAEVVVPRDQ	CAPD
		DR53		QSETETVHLFIPALSVGAIIGK
	KAAG1	B7	1	LPRWPPPQL	TANTIGEN
	KLK4	A2	4	FLGYLILGV	CAPD
		DP4		SVSESDTIRSISIAS
		DR4		LLANGRMPTVLQCVN
		DR7		RMPTVLQCVNVSVVS
	KIF20A	A2	3	AQPDTAPLPV	CAPD
		A2		LLSDDDVVV
		A2		CIAEQYHTV
	LGSN	A2	1	FLPEFGISSA	CAPD
	MCL1	A1	2	QSLEIISRY	TANTIGEN
		A2		AVLPLLELV
	MDM2	A2	2	VLFYLGQYI	TANTIGEN + CAPD
		A2		YTMKEVLFYL
	MDK	A2	3	ALLALTSAV	CAPD
		A2		AQCQETIRV
		DR4		LTLLALLALTSAVAK
	MMP2	A2	1	GLPPDVQRVh	TANTIGEN + CAPD
	MMP7	A3	1	SLFPNSPKWTSK	CAPD
	MRPL28	A24	1	AYGLDFYIL	TANTIGEN
	MSLN	A2	2	FLLFSLGWV	TANTIGEN
		A2		KLLGPHVEGL
	MUC1	A2, A11	4	TAPPAHGV	TANTIGEN + CAPD
		A2		TLAPATEPA
		DR1, DR3		PGSTAPPAHGVT
		A2		LLLLTVLTV
	MUC2	A2	2	LLNQLQVNL	TANTIGEN
		A2		MLWGWREHV
	MUC5AC	A24	1	TCQPTCRSL	CAPD
	NPM1		0		TANTIGEN
	NECTIN4	A2	1	VLVPPLPSL	CAPD
	PAX3	A2	1	QLMAFNHLI	TANTIGEN
	PAX5	A2	1	TLPGYPPHV	CAPD
	PPIB	A24	2	DFMIQGGDF	TANTIGEN
				KFHRVIKDF
	ZNF395	B55	3	CTACRWKKACQR	TANTIGEN + CAPD
		A24		AYRPVSRNI
	PLAC1	A2	1	VLCSIDWFM	CAPD
	PRAME	A2	5	ALYVDSLFFL	TANTIGEN + CAPD
		A2		SLLQHLIGL
		A2		SLYSFPEPEA
		A2		VLDGLDVLL
		A24		LYVDSLFFL
	MOK	A2	4	LKLSGVVRL	TANTIGEN + CAPD
		A2		PLPPARNGGLg
		B7		SPSSNRIRNT
		B8		PASKKTDPQK
	RGS5	A2	2	LAALPHSCL	TANTIGEN + CAPD
		A3		GLASFKSFLK
	RhoC	A3	1	RAGLQVRKNK	CAPD
	HMMR	A2	2	ILSLELMKL	TANTIGEN
		A2		SLEENIVIL
	RNF43	A2	2	ALWPWLLMA	TANTIGEN + CAPD
		A24		NSQPVWLCL
	DCDC2	B7	1	LPRWPPPQL	CAPD
	SART1	A24, A42	2	EYRGFTQDF	TANTIGEN
		A26		KGSGKMKTE
	SART3	A2	4	LLQAEAPRL	TANTIGEN
		A2		RLAEYQAYI
		A24		AYIDFEMKI
		A24		VYDYNCHVDL
	SCRN1	A2	1	KMDAEHPEL	TANTIGEN + CAPD
	SFMBT1	B51	1	VPYGSFKHV	TANTIGEN
	SOX4	DR1	2	IPFIREAERL	TANTIGEN
		DR1		SEMISGDWLESSISNL
	SOX10	A2	1	SAWISKPPGV	TANTIGEN + CAPD
	SOX11	A2	2	LLRRYNVAKV	TANTIGEN
		DR1		IPFIREAERL
	STEAP1	A2	6	MIAVFLPIV	TANTIGEN + CAPD
		A2		HQQYFYKIPILVINK
		A2		LLLGTIHAL
		A2		FLYTLLREV
		DR1, DR9, DR53		HQQYFYKIPILVINK
		DR9, DR53		LLNWAYQQVQQNKED
	SDC1		0		TANTIGEN
	EPCAM	A2	2	GLKAGVIAV	TANTIGEN + CAPD
		A24		RYQLDPKFI
	TERT	A2	7	ILAKFLHWL	TANTIGEN + CAPD
		A2		RLVDDFLLV
		A3		KLFGVLRLK
		A24		VYGFVRACL
		A24		VYAETKHFL
		DR7		RPGLLGASVLGLDDI
		DR11		LTDLQPYMRQFVAHL
	TOP2A	A2	1	FLYDDNQRV	TANTIGEN
	TOP2B	A2	1	FLYDDNQRV	TANTIGEN
	TPBG	A2	1	RLARLALVL	TANTIGEN + CAPD
	TRG	B15, B52	1	YQLCLTNIF	TANTIGEN
	TRIM68	A2	1	YTCPLCRAPV	TANTIGEN
	TRPM8	A2	1	GLMKYIGEV	TANTIGEN
	TSPYL-1	A24	3	AYDFLYNYL	TANTIGEN
				DYSARWNEI
				SYTRLFLIL
	WDR46	A2	1	CQWGRLWQL	TANTIGEN
	WT1	A1	8	TSEKRPFMCAY	TANTIGEN + CAPD
		A2		RMFPNAPYL
		A24		CMTWNQMNL
		A24		RWPSCQKKF
		DP5		LSHLQMHSRKH
		DR4		KRYFKLSHLQMHSRKH
		DR4		NKRYFKLSHLQMHSR
		DR4, DR53		RSDELVRHHNMHQRNMTKL
	XBP1		0		TANTIGEN
	707-AP	A2	1	RVAALARDA	TANTIGEN
	ANKRD30A	A2	2	LLSHGAVIEV	TANTIGEN + CAPD
				SLSKILDTV
	DCT		10	siehe Link	TANTIGEN + CAPD
	GPR-143	A24	1	LYSACFWWL	TANTIGEN + CAPD
	PMEL		28	siehe Link	TANTIGEN + CAPD
	KLK4		4	siehe Link	TANTIGEN
	SCGB2A2	A3	8	PLLENVISK	TANTIGEN + CAPD
		A3		AIDELKECF
		A3		TINPQVSKT
		A3		TTNAIDELK
		A2, A3		KLLMVLMLA
		A2		FLNQTDETL
		A2		LIYDSSLCDL
		A2		LMVLMLAAL
	MLANA		31	siehe Link	TANTIGEN + CAPD
	MC1R	A2	2	FLALIICNA	TANTIGEN
		A2		TILLGIFFL
	OCA2	A2	1	IMLCLIAAV	TANTIGEN
	PAP (ACCP)	A2	3	ALDVYNGLL	CAPD
				FLFLLFFWL
				TLMSAMTNL
	KLK3		9	siehe Link	TANTIGEN + CAPD
	RAB38	A2	1	VLHWDPETV	TANTIGEN + CAPD
	SOX2	A2	1	TLMKKDKYTL	TANTIGEN
	TRYP1	DR4	2	ISPNSVFSQWRVVCDSLEDYD	TANTIGEN + CAPD
		DR15		SLPYWNFATG
		DR17		SQWRVVCDSLEDYDT
		A31		MSLQRQFLR
	Tyrosinase		35	siehe Link	TANTIGEN + CAPD
	XAGE1A	DR4	2	KVICKSCISQTP	TANTIGEN
		DR9		CATWKVICKSCISQTPG

## Sheet: Expression in healthy tissue 
		Expression in healthy tissue (GTEx multi gene query)			Expression in healthy tissue (GTEx multi gene query) I			Expression in healthy tissue (GTEx multi gene query)
					Expression in Healthy Tissue (GTEx multi gene query) II
		Antigen	Expression in healthy Tissue (GTEx-portal)		Antigen	Expression in healthy Tissue (GTEx-portal)		Antigen	Expression in healthy Tissue (GTEx-portal)
		LRPAP1	40-50 TPM in multiplen Geweben		XBP1	Pancreas 655 TPM		RAB38	Oesophagus 66, Skin 68 TPM
		CCNA1	11.64 Hypophyse, 10.7 Ncl. Accumbens		CCND1	multiple > 100 TPM		DCT
		MGAT5	20-30 TPM in multiplen tissues		ZNF395	multiple > 100 TPM		MC1R	Cerebellum, Pituitary Gland > 30 TPM
		ANXA2	808 Oesophagus, 1701 Fibroblasts		ErbB2	multiple > 100 TPM		GPR-143
		DCT	Skin 23.17 TPM, Pituitary Gland 3 TPM		BCL2L1	multiple > 100 TPM		MLANA
		MUC1	151 TPM Lunge, 362.5 TPM Magen		EGFR	multiple		PMEL	Skin 36 TPM
		VENTXP1			HSPA1A	multiple > 100 TPM		KLK3
		SPA17	Pituitary 3 TPM, Thyroid 2.8 TPM		CPSF1	multiple > 100 TPM		MUC16
		SYCP-1			SART3	multiple > 100 TPM		OCA2
		MAGEA4			TRIM68	multiple		Tyrosinase
		SSX2			IGF2BP3	Fibroblasts, Testis < 30 TPM		SOX2	Putamen 50 TPM
		MAGEC1			TSPYL-1	multiple > 100 TPM		TYRP1	Skin 40 TPM
		MAGEA9						SCGB2A2	Skin 220 TPM
		MAGEB1			PTPRC	multiple tissues, Spleen 135, Blood 220 TPM		ANKRD30A
		MAGEA10			IMP3	ubiquitary		KLK4
		SAGE1			WDR46	multiple > 100 TPM		XAGE1A
		GAGE1			CCNB1	Ösophagus > 30 TPM		707-AP	no data
		MAGEA1			MRPL28	ubiquitary
		MAGEA12	Brain < 1 TPM		NPM1	ubiquitary
		MAGEC2			BIRC5	Lymphocytes 58 TPM
		MAGEB2			ENAH	multiple tissue
		CTAG2			CSF1
		BAGE			DEK	multiple > 100 TPM
		CCDC110	Pancreas 5.2 TPM		EZH2	Lymphozyten 54.7 TPM
		CT-37			MCL1	Lungs 475 TPM
		CTAG1B			SOX4	mult. Gewebe
		CT83	small salivary gland 1.13 TPM		BCL2	ubiquitary
		GAGE2C	no data		MMP7	salivary gland 251 TPM
		GAGE3	no data		SFMBT1	mult. Gewebe < 30 pos.
		GAGE4	no data		SDC1	Skin, Oesophagus > 400 TPM
		GAGE5	no data		BIRC7	Nerven 57 TPM
		GAGE6	no data		CCN1 (CYR61)	ubiquitary
		GAGE7	no data		IDO1	Lungs 16 TPM
		GAGE8	no data		RhoC	ubiquitary
		XAGE1B			HMMR	Lymphocytes 56 TPM
		LY6K	Fibroblasts 14.75 TPM Oesophagus 7.7 TPM		TOP2B	ubiquitary
		MAGEA2			ADAM17	mult. Gewebe < 30 TPM pos.
		MAGEA3			EPHA2	ubiquitary mid-high
		MAGEA6			HPN	Liver > 400 TPM
		SSX4			MMP2	Fat > 500 TPM, Fibroblasts 900 TPM
		CSAG2			SART1	ubiquitary
		CT45			STEAP1	mult. Gewebe low, Fibroblasten 200 TPM
		D393-CD20n	no data		RGS5	2304 A. Tibialis, 1458 Aorta
		HERV-E	no data		RNF43	mult. Gewebe < 30 TPM pos. (Hirn, GI)
		HERV-K-MEL	no data		DDR1	multiple > 100 TPM
		TAG-1	no data		FGF5
		TAG-2	no data		HSPH1	ubiquitary mid-high
		TGFBR-2	no data		MDM2	mult. Gewebe low, Fibroblasten 32 TPM
					SCRN1	multiple > 100 TPM
		TAAs with no data were excluded			PLIN2	ubiquitary
					ART4
					CYP1B1	Nerves 100 TPM
					MDK	multiple > 300 TPM, pituitary gland 200 TPM
					PPIB	multiple > 400 TPM
					ETV5	Pituitary gland 41 TPM
					KIF20A
					MUC1	Lungs 150, stomach 350, rest < 30 TPM
					TERT
					TRPM8
					CALCA
					PAX5	Lymphocytes 84 TPM .
					PRAME
					TPBG	mult. Gewebe
					ACPP	Oesphagus 40 TPM
					FMNL1	Blood 300 TPM
					PAX3
					MSLN	Lungs, Fat 80 TPM
					ALDH1A1	multiple > 200 TPM
					BST2	multiple > 400 TPM
					AIM2
					SOX10	no data
					AFP
					TOP2A
					EPHA3
					FOLH1	spinal cord 60 TPM
					WT1	Uterus 109 TPM
					ALK
					CSPG4	multiple > 100 TPM
					LGSN
					CA9	stomach 481 TPM
					SOX11
					EPCAM	multiple > 200 TPM
					CEL	Pancreas 13.000 TPM
					PLAC1
					ABCC3	165 TPM Adrenal Glands
					GPC3	Lungs 201 TPM
					IL13RA2	Aorta 41 TPM
					DKK1	Fibroblasts 852 TPM
					CLCA2	Stomach 160 TPM
					CD274	Lymphocytes 60 TPM
					HEPN1	no data
					HLA-DOB	spleen 83 TPM
					HLA-G
					KAAG1
					KLK4
					MUC2	terminal Ileum 175 TPM
					MUC5AC	stomach 133 TPM
					NECTIN4	skin 205 TPM
					MOK	mult. tissues
					DCDC2
					TRG
					F4.2

## Sheet: Expression in EOC
	Antigen	avrg. FPKM value in EOC (TCGA-data n=373)	median FPKM value in EOC (TCGA-data n=373)			Antigen	avrg. FPKM value in EOC (TCGA-data n=373)	median FPKM value in EOC (TCGA-data n=373)
	PRAME	29.4	25.5			MSLN	343.4	290.9
	MUC16	21.9	14.2			MUC1	150.2	122.5
	CCNA1	18.6	11			MMP7	96	37.8
	KIF20A	11.3	9.5			WT1	55.2	50.9
	IDO1	8	3.8			SOX4	43.4	37.3
	DCDC2	6.3	4.7			CCNB1	27.4	24
	GPR143	3.8	2.6			TOP2A	16.6	13.4
	MAGEA4	3.7	0.1			BIRC5	15.6	12.8
	SPA17	3.1	2.5			LRPAP1	14.3	13
	CTAG2	3	0			GPC3	11.7	2.7
	MAGEC2	2.1	0			ENAH	9.6	8.6
	SOX11	1.8	0.2			STEAP1	8.5	6.8
	CT45A1	1.5	0			ETV5	8	5.4
	IGF2BP3	1.4	0.3			MGAT5	7.6	6.7
	MAGEC1	1.3	0			NECTIN4	7.4	6.6
	LY6K	1.3	0.4			ADAM17	7.2	6.8
	HLA-G	1.3	0.6			EZH2	6.9	6
	MAGEA1	1.1	0			TPBG	5.7	5
	PLAC1	0.9	0.2			HMMR	5.6	4.8
	KAAG1	0.9	0.5			RAB38	5.1	3.6
	OCA2	0.8	0.6			RNF43	4.8	4.3
	ALK	0.7	0.3			FMNL1	4.8	4.3
	CCDC110	0.6	0.5			CYP1B1	4.6	2.9
	MAGEA10	0.5	0			ACPP	4.4	1.8
	MAGEA12	0.4	0			SOX2	4.3	0.2
	SAGE1	0.3	0			MDM2	3.6	3.1
	CSAG2	0.3	0.1			SFMBT1	3.4	3.1
	LGSN	0.3	0.1			EGFR	3.3	2.6
	MAGEB2	0.2	0			TRIM68	2.6	2.3
	MAGEA3	0.2	0			PTPRC	2.4	1.9
	MAGEA6	0.2	0			SCGB2A2	2.1	0.1
	EPHA3	0.2	0.1			HLA-DOB	2	1.3
	KLK4	0.2	0.1			ABCC3	1.5	1.1
	MAGEA9	0.1	0			MOK	1.5	1.3
	GAGE1	0.1	0			FOLH1	1.3	0.9
	CT83	0.1	0			IL13RA2	0.9	0.1
	TRPM8	0.1	0			MC1R	0.8	0.7
	MLANA	0.1	0.1			AIM2	0.7	0.4
	DCT	0	0			CD274	0.7	0.6
	SYCP1	0	0			TYRP1	0.5	0.1
	SSX2	0	0			BIRC7	0.2	0.1
	MAGEB1	0	0			MUC5AC	0.1	0
	CT37	0	0			PAX5	0	0
	CTAG1B	0	0			CLCA2	0	0
	XAGE1B	0	0			MUC2	0	0
	MAGEA2	0	0
	SSX4	0	0
	FGF5	0	0
	ART4	0	0
	CALCA	0	0
	PAX3	0	0
	AFP	0	0
	KLK3	0	0
	TYR	0	0
	ANKRD30A	0	0
	XAGE1A	0	0
	VENTXP1
	BAGE

## Sheet: Final Evaluation
Antigen	Immunogenicity	Oncogenicity	Specificity	Level of Expression	Expression on tumor SCs	Pat. with TAA (+) tumors	No. of Epitopes	total
Reference	2.5	2.25	2.25	1	0.8	0.6	0.6	10
CCNA1	2.5	2.25	1.22	0.37	0.8	0.6	0.6	8.34
LY6K	2.5	2.25	1.22	0.37	0.8	0.6	0.6	8.34
MUC1	2.5	2.25	0.52	1	0.8	0.6	0.6	8.27
CT45	2.5	2.25	1.22	0.37	0.53	0.6	0.6	8.07
IMP3	2.5	2.25	1.22	0.37	0.53	0.6	0.6	8.07
KIF20A	2.5	2.25	1.22	0.37	0.53	0.6	0.6	8.07
SPA17	2.5	2.25	1.22	0.37	0.53	0.6	0.6	8.07
PRAME	2.5	2.25	1.22	0.37	0.53	0.6	0.6	8.07
BIRC5/Survivin	2.5	2.25	0.79	0.37	0.8	0.6	0.6	7.91
MAGEA4	2.5	2.25	1.22	0.37	0.16	0.6	0.6	7.7
CCNB1	2.5	2.25	0.79	0.37	0.53	0.6	0.6	7.64
MSLN	2.5	2.25	0.79	0.37	0.53	0.6	0.6	7.64
NECTIN 4	2.5	2.25	0.79	0.37	0.53	0.6	0.6	7.64
SOX4	2.5	2.25	0.79	0.37	0	0.6	0.6	7.11
MAGEC2	2.5	2.25	1.22	0.08	0	0.1	0.6	6.75
STEAP1	2.5	0.56	0.79	0.37	0.8	0.6	0.6	6.22
WT1	2.5	0.56	0.79	0.37	0.8	0.6	0.6	6.22
MAGEA1	2.5	0.56	1.22	0.08	0.8	0.1	0.6	5.86
IDO1	2	0.56	0.79	0.37	0.8	0.6	0.6	5.72
MMP7	2.5	0.56	0.79	0.37	0.53	0.6	0.3	5.65
TOP2A	2.5	0.56	0.79	0.37	0.16	0.6	0.6	5.58
GPC3	2.5	0	0.79	0.37	0.53	0.6	0.6	5.39
MAGEC1	2.5	0	1.22	0.37	0.53	0.07	0.6	5.29
SOX11	2.5	0	1.22	0.08	0.16	0.6	0.6	5.16
MUC16	0	2.25	1.22	0.37	0	0.6	0.6	5.04
CCDC110	2.5	0	1.22	0.1	0	0.6	0.6	5.02
DCDC2/RU2	2.5	0	1.22	0.37	0	0.6	0.3	4.99
KAAG1	2.5	0	1.22	0	0	0.6	0.3	4.62
GPR143	2.5	0	0.79	0.37	0	0.6	0.3	4.56
CTAG2	2.5	0	1.22	0.08	0	0.07	0.6	4.47
LRPAP1	2.5	0	0.52	0	0	0	0.6	3.62
ADAM17	2.5	0	0	0	0	0	0.6	3.1
OCA2	0	0	0.79	0	0	0.1	0.6	1.49
EZH2	0	0	0	0	0	0	0	0
ENAH	0	0	0	0	0	0	0	0
ETV5	0	0	0	0	0	0	0	0
HLA-G	0	0	0	0	0	0	0	0
MGAT5	0	0	0	0	0	0	0	0
