# Supplementary material for: Target Selection for T-Cell Therapy in Epithelial Ovarian Cancer: Systematic Prioritization of Self-Antigens
Source: Int J Mol Sci. 2023 Jan 24;24(3):2292. doi: 10.3390/ijms24032292 (PMC9916968; doi:10.3390/ijms24032292)
Supplement: Supplementary file 1 [file ijms-24-02292-s001.zip › Supplemental Table S3 IHC staining .xlsx]

## Sheet: IHC Staining
Bemerkung Tumorareale wurden von Frau Boral auf einem HE-Schnitt markiert			SPA17,1:1000		low-high expression	5 out of 58	staining < 50%	4 out of 58	Average Q-Score	4
					moderate-high expression	2 out 58	staining < 80%	5 out of 58	Median Q-Score	0
Kontrolle Leber					high expression	0 out of 58	staining < 100%	0 out of 58
							staining 100%	0 out of 58
pro Fall zwei spots
Sektorname	{X=0,Y=0}
Matrix-Position x/y	0	0
Abstände zwischen den Spots in X- und Y-Richtung	1,5 mm	1,5 mm
Durchmesser der Spots	1 mm
	A	B	SPSS	D	E	F		G	H	I	J	K
1	E14921/01negativ	E14921/01:negativ	1	Empty	E10833/03:negativ	E10833/03: negativ	4	Empty	E30331/04:negativ	E30331/04:negativ	6	Empty	E30702/04:mässig in 70%	E30702/04: mässig in 70%	5
2	E30470/05:negativ	E30470/05:negativ	8	Empty	E30836/05:negativ	E30836/05: negativ	9	Empty	E32770/05:negativ	E32770/05:negativ	10	Empty	E40056/05:negativ	E40056/05: negativ	11
3	E16325/06:negativ	E16325/06: negativ	12	Empty	E20370/06:negativ	E20370/06:negativ	13	Empty	E39729/06:negativ	E39729/06:negativ	15	Empty	E10840/07:negativ	E10840/07::negativ	16
4	Empty	Empty		Empty	Empty	Empty		Empty	Empty	Empty		Empty	Empty	Empty
5	E19865/07:negativ	E19865/07: negativ	17	Empty	E19520/07:negativ	E19520/07:negativ	18	Empty	E23701/07:negativ	E23701/07: negativ	19	Empty	E27406/07:schwach in 10%	E27406/07: schwach in 10%	20
6	E40160/07:negativ	E40160/07:negativ	21	Empty	E3156/08:negativ	E3156/08: negativ	22	Empty	E25854/08:schwach in 10%	E25854/08:schwach in 10%	23	Empty	E42939/08:negativ	E42939/08:negativ	24
7	E44247/08:negativ	E44247/08:negativ	25	Empty	E1637/09:negativ	E1637/09: negativ	26	Empty	E4736/09:negativ	E4736/09:negativ	27	Empty	E5136/09:mnegativ	E5136/09: negativ	28
8	Empty	Empty		Empty	Empty	Empty		Empty	Empty	Empty		Empty	Empty	Empty
9	E6042/09:negativ	E6042/09:negativ	30	Empty	E6812/09:negativ	E6812/09: negativ	29	Empty	E7849/09:negativ	E7849/09:negativ	31	Empty	E21612/09:negativ	E21612/09: negativ	33
10	E25409/09:negativ	E25409/09:negativ	34	Empty	E35395/09:negativ	E35395/09: negativ	35	Empty	E37043/09:negativ	E37043/09:negativ	36	Empty	E38180/09:negativ	E38180/09: negativ	37
11	E38304/09.negativ	E38304/09.negativ	38	Empty	E45890/09:negativ	E45890/09: negativ	39	Empty	E45891/09:negativ	E45891/09:negativ	40	Empty	E49257/09:negativ	E49257/09: negativ	41
12	Empty	Empty		Empty	Empty	Empty		Empty	Empty	Empty		Empty	Empty	Empty
13	E817/10: negativ	E817/10: negativ	42	Empty	E3209/10: negativ	E3209/10: negativ	43	Empty	E2684/10: negativ	E2684/10: negativ	44	Empty	E3236/10: negativ	E3236/10: negativ	45
14	E7724/10: negativ	E7724/10: negativ	46	Empty	E7886/10: negativ	E7886/10: negativ	47	Empty	E10103/10: negativ	E10103/10: negativ	48	Empty	E11930/10: negativ	E11930/10: negativ	50
15	E12052/10:negativ	E12052/10: negativ	49	Empty	E18584/10: negativ	E18584/10: negativ	51	Empty	E18737/10: mässig in 30%	E18737/10: mässig in 30%	52	Empty	E17605/10: negativ	E17605/10: negativ	53
16	Empty	Empty		Empty	Empty	Empty		Empty	Empty	Empty		Empty	Empty	Empty
17	E20807/10:negativ	E20807/10:negativ	54	Empty	E22397/10: negativ	E22397/10: negativ	55	Empty	E 27340/10:negativ	E 27340/10: negativ	56	Empty	E29851/10: negativ	E29851/10: negativ	57
18	E47156/10: negativ	E47156/10: negativ	58	Empty	E48590/10: negativ	E48590/10: negativ	59	Empty	E50339/10: schwach in 10%	E50339/10: schwach in 10%		Empty	E7219/11: negativ	E7219/11: negativ	61
19				Empty	E12036/09: negativ	E12036/09: negativ	32	Empty	7004/11:negativ	7004/11: negativ	62	Empty	LEBER	LEBER
Layoutname TMA-OVCA	BORAL 15. März 21
Bemerkung Tumorareale wurden von Frau Boral auf einem HE-Schnitt markiert			CT45		low-high expression	21/58	staining < 50%	3 out of 58	Average Q-Score	72
					moderate-high expression	18/58	staining < 80%	8 out of 58	Median Q-Score	0
Kontrolle Leber					high expression	9 out of 58	staining < 100%	9 out of 58
							staining 100%	12 out of 58
pro Fall zwei spots
Sektorname	{X=0,Y=0}
Matrix-Position x/y	0	0
Abstände zwischen den Spots in X- und Y-Richtung	1,5 mm	1,5 mm
Durchmesser der Spots	1 mm
	A	B	C	D	E	F	G	H	I	J	K
1	E14921/01negativ	E14921/01:negativ	1	Empty	E10833/03:negativ	E10833/03: negativ	4	Empty	E30331/04:negativ	E30331/04:negativ	6	Empty	E30702/04:mässig in 70%	E30702/04: mässig in 70%	5
2	E30470/05:negativ	E30470/05:negativ	8	Empty	E30836/05:mässig in 70%	E30836/05: mässig in 70%	9	Empty	E32770/05:negativ	E32770/05:negativ	10	Empty	E40056/05:negativ	E40056/05: negativ	11
3	E16325/06:negativ	E16325/06: negativ	12	Empty	E20370/06:negativ	E20370/06:negativ	13	Empty	E39729/06:negativ	E39729/06:negativ	15	Empty	E10840/07:negativ	E10840/07::negativ	16
4	Empty	Empty		Empty	Empty	Empty		Empty	Empty	Empty		Empty	Empty	Empty
5	E19865/07:negativ	E19865/07: negativ	17	Empty	E19520/07:negativ	E19520/07:negativ	18	Empty	E23701/07:negativ	E23701/07: negativ	19	Empty	E27406/07:negativ	E27406/07: negativ	20
6	E40160/07:strak in 100%	E40160/07:stark n 100%	21	Empty	E3156/08:negativ	E3156/08: negativ	22	Empty	E25854/08:negativ	E25854/08:negativ	23	Empty	E42939/08:negativ	E42939/08:negativ	24
7	E44247/08:negativ	E44247/08:negativ	25	Empty	E1637/09.mässig in 10%	E1637/09: mässig in 10%	26	Empty	E4736/09:mässig in 10%	E4736/09:mässig in 10%	27	Empty	E5136/09:mnegativ	E5136/09: negativ	28
8	Empty	Empty		Empty	Empty	Empty		Empty	Empty	Empty		Empty	Empty	Empty
9	E6042/09:mässig in 100%	E6042/09:mässig in 100%	30	Empty	E6812/09:stark in 100%	E6812/09: stark in 100%	29	Empty	E7849/09:mässig in 100%	E7849/09:mässig in 100%	31	Empty	E21612/09:mässig in 100%	E21612/09: mässig in 100%	33
10	E25409/09:schwach in 20%	E25409/09:schwach in 20%	34	Empty	E35395/09:mässig in 80%	E35395/09: mässig in 80%	35	Empty	E37043/09:negativ	E37043/09:negativ	36	Empty	E38180/09:stark in 90%	E38180/09: stark in 90%	37
11	E38304/09.negativ	E38304/09.negativ	38	Empty	E45890/09:stark in 100%	E45890/09: stark in 100%	39	Empty	E45891/09:negativ	E45891/09:negativ	40	Empty	E49257/09:negativ	E49257/09: negativ	41
12	Empty	Empty		Empty	Empty	Empty		Empty	Empty	Empty		Empty	Empty	Empty
13	E817/10: negativ	E817/10: negativ	42	Empty	E3209/10: mässig in 70%	E3209/10: mässig in 70%	43	Empty	E2684/10: stark in 100%	E2684/10: stark in 100%	44	Empty	E3236/10: negativ	E3236/10: negativ	45
14	E7724/10: negativ	E7724/10: negativ	46	Empty	E7886/10: stark in 70%	E7886/10: stark in 60%	47	Empty	E10103/10: stark in 100%	E10103/10: stark in 100%	48	Empty	E11930/10: negativ	E11930/10: negativ	50
15	E12052/10:negativ	E12052/10: negativ	49	Empty	E18584/10: negativ	E18584/10: negativ	51	Empty	E18737/10: negativ	E18737/10: negativ	52	Empty	E17605/10: negativ	E17605/10: negativ	53
16	Empty	Empty		Empty	Empty	Empty		Empty	Empty	Empty		Empty	Empty	Empty
17	E20807/10:negativ	E20807/10:negativ	54	Empty	E22397/10: negativ	E22397/10: negativ	55	Empty	E 27340/10:stark in 100%	E 27340/10: stark in 100%	56	Empty	E29851/10: mässig in 100%	E29851/10: mässig in 100%	57
18	E47156/10: negativ	E47156/10: negativ	58	Empty	E48590/10: negativ	E48590/10: negativ	59	Empty	E50339/10: negativ	E50339/10: negativ		Empty	E7219/11: negativ	E7219/11: negativ	61
19				Empty	E12036/09: schwach in 100%	E12036/09: schwach in 100%	32	Empty	7004/11: stark in 100%	7004/11: strak in 100%	62	Empty	LEBER	LEBER
Layoutname TMA-OVCA	BORAL 15. März 21
Bemerkung Tumorareale wurden von Frau Boral auf einem HE-Schnitt markiert			LY6k, 1:100		low-high expression	54/58	staining < 50%	5 out of 58	Average Q-Score	115
					moderate-high expression	31/58	staining > 80%	32/58	Median Q-Score	100
Kontrolle Leber					high expression	1 out of 58	staining 100%	28/58
pro Fall zwei spots
Sektorname	{X=0,Y=0}
Matrix-Position x/y	0	0
Abstände zwischen den Spots in X- und Y-Richtung	1,5 mm	1,5 mm
Durchmesser der Spots	1 mm
	A	B	C	D	E	F	G	H	I	J	K
1	E14921/01:schwach in 30%	E14921/01:schwach in 30%	1	Empty	E10833/03:schwach in 80%	E10833/03: schwach in 80%	4	Empty	E30331/04:schwach in 60%	E30331/04:schwach in 60%	6	Empty	E30702/04:schwach in 50%	E30702/04: schwach in 50%	5
2	E30470/05:mässig in 100%	E30470/05:mässig in 100%	8	Empty	E30836/05:schwach in 50%	E30836/05: schwach in 50%	9	Empty	E32770/05:schwach in 80%	E32770/05:schwach in 80%	10	Empty	E40056/05:mässig in 100%	E40056/05: mässig in 100%	11
3	E16325/06:schwach in 50%	E16325/06: schwach in 50%	12	Empty	E20370/06:mässig in 59%	E20370/06:mässig in 50%	13	Empty	E39729/06:mässig in 30%	E39729/06:mässig in 30%	15	Empty	E10840/07:mässig in 100%	E10840/07::mässig in 100%	16
4	Empty	Empty		Empty	Empty	Empty		Empty	Empty	Empty		Empty	Empty	Empty
5	E19865/07:schwach in 90%	E19865/07: schwach in 90%	17	Empty	E19520/07:mässig in 100%	E19520/07:mässig in 100%	18	Empty	E23701/07:mässig in 100%	E23701/07: mässig in 100%	19	Empty	E27406/07:mässig in 90%	E27406/07: mässig in 90%	20
6	E40160/07:mässig in 100%	E40160/07:mässig n 100%	21	Empty	E3156/08:mässig in 70%	E3156/08: mässig in 70%	22	Empty	E25854/08:schwach in 70%	E25854/08:schwach in 70%	23	Empty	E42939/08:mässig in 30%	E42939/08:mässig in 30%	24
7	E44247/08:stark in 100%	E44247/08:stark in 100%	25	Empty	E1637/09.negativ	E1637/09: negativ	26	Empty	E4736/09:mässig in 100%	E4736/09:mässig in 100%	27	Empty	E5136/09:schwach in 100%	E5136/09: schwach in 100%	28
8	Empty	Empty		Empty	Empty	Empty		Empty	Empty	Empty		Empty	Empty	Empty
9	E6042/09:mässig in 100%	E6042/09:mässig in 100%	30	Empty	E6812/09:mässig in 60%	E6812/09: mässig in 60%	29	Empty	E7849/09:mässig in 50%	E7849/09:mässig in 50%	31	Empty	E21612/09:negativ%	E21612/09:negativ	33
10	E25409/09:schwach in 20%	E25409/09:schwach in 20%	34	Empty	E35395/09:mässig in 100%	E35395/09: mässig in 100%	35	Empty	E37043/09:mässig in 50%	E37043/09:mässig in 50%	36	Empty	E38180/09:mässig in 50%	E38180/09: mässig in 50%	37
11	E38304/09.mässig in 100%	E38304/09.mässig in 100%	38	Empty	E45890/09:schwach in 50%	E45890/09: schwach in 50%	39	Empty	E45891/09:schwach in 50%	E45891/09:schwach in 50%	40	Empty	E49257/09:schwach in 50%	E49257/09: schwach i 50%	41
12	Empty	Empty		Empty	Empty	Empty		Empty	Empty	Empty		Empty	Empty	Empty
13	E817/10: schwach in 100%	E817/10: schwach in 100%	42	Empty	E3209/10: mässig in 70%	E3209/10: mässig in 70%	43	Empty	E2684/10: mässig in 100%	E2684/10: mässig in 100%	44	Empty	E3236/10: negativ	E3236/10: negativ	45
14	E7724/10: negativ	E7724/10: negativ	46	Empty	E7886/10: negativ	E7886/10: negativ	47	Empty	E10103/10: mässig in 100%	E10103/10: mässig n 50%	48	Empty	E11930/10: schwach in 100%	E11930/10: schwach in 100%	50
15	E12052/10:schwach in 100%	E12052/10: schwach in 100%	49	Empty	E18584/10: schwach in 100%	E18584/10: schwach in 100%	51	Empty	E18737/10: schwach in 20%	E18737/10: schwach in 20%	52	Empty	E17605/10: schwach in 100%	E17605/10: schwach in 100%	53
16	Empty	Empty		Empty	Empty	Empty		Empty	Empty	Empty		Empty	Empty	Empty
17	E20807/10:schwach in 100%	E20807/10:schwach in 100%	54	Empty	E22397/10: mässig in 100%	E22397/10: mässig in 100%	55	Empty	E 27340/10:mässig in 100%	E 27340/10: mäss in 100%	56	Empty	E29851/10: mässig in 100%	E29851/10: mässig in 100%	57
18	E47156/10: mässig in 100%	E47156/10: mässig in 100%	58	Empty	E48590/10: mässig in 100%	E48590/10: mässig in 100%	59	Empty	E50339/10: mässig in 100%	E50339/10: mässig in 100%		Empty	E7219/11: schwach in 100%	E7219/11: schwach in 100%	61
19				Empty	E12036/09: mässig in 100%	E12036/09: mässigin 100%	32	Empty	7004/11: mässig in 100%	7004/11: mässig in 100%	62	Empty	LEBER	LEBER
Layoutname TMA-OVCA	BORAL 15. März 21
Bemerkung Tumorareale wurden von Frau Boral auf einem HE-Schnitt markiert			MAGEA4		low-high expression	24/58	staining < 50%	11 out of 58	Average Q-Score	49
					moderate-high expression	15/58	staining < 80%	13 out of 58	Median Q-Score	0
Kontrolle Leber					high expression	5 out of 58	staining < 100%	15 out of 58
							staining 100%	9 out of 58
pro Fall zwei spots
Sektorname	{X=0,Y=0}
Matrix-Position x/y	0	0
Abstände zwischen den Spots in X- und Y-Richtung	1,5 mm	1,5 mm
Durchmesser der Spots	1 mm
	A	B	C	D	E	F	G	H	I	J	K
1	E14921/01:negativ	E14921/01:negativ	1	Empty	E10833/03:negativ	E10833/03: negativ	4	Empty	E30331/04:negativ	E30331/04:negativ	6	Empty	E30702/04:negativ	E30702/04: negativ	5
2	E30470/05:negativ	E30470/05:negativ	8	Empty	E30836/05:negativ	E30836/05: negativ	9	Empty	E32770/05:mässig in 30%	E32770/05:mässig in 30%	10	Empty	E40056/05:negativ	E40056/05: negativ	11
3	E16325/06:negativ	E16325/06: negativ	12	Empty	E20370/06:mässig in 100%	E20370/06:mässig n 100%	13	Empty	E39729/06:negativ	E39729/06:negativ	15	Empty	E10840/07:negativ	E10840/07::negativ	16
4	Empty	Empty		Empty	Empty	Empty		Empty	Empty	Empty		Empty	Empty	Empty
5	E19865/07:negativ	E19865/07: negativ	17	Empty	E19520/07:negativ	E19520/07:negativ	18	Empty	E23701/07:negativ	E23701/07: negativ	19	Empty	E27406/07:negativ	E27406/07: negativ	20
6	E40160/07:mässig in 100%	E40160/07:mässig n 100%	21	Empty	E3156/08:negativ	E3156/08: negativ	22	Empty	E25854/08:mässig in 70%	E25854/08:mässig in 70%	23	Empty	E42939/08:negativ	E42939/08:negativ	24
7	E44247/08:negativ	E44247/08:negativ	25	Empty	E1637/09.negativ	E1637/09: negativ	26	Empty	E4736/09:schwach in 15%	E4736/09:shwach in 15%	27	Empty	E5136/09:negativ	E5136/09: negativ	28
8	Empty	Empty		Empty	Empty	Empty		Empty	Empty	Empty		Empty	Empty	Empty
9	E6042/09:negativ	E6042/09:negativ	30	Empty	E6812/09:schwach in 5%	E6812/09: schwach in 5%	29	Empty	E7849/09:mässig in 100%	E7849/09:mässig in 100%	31	Empty	E21612/09:negativ	E21612/09: negativ	33
10	E25409/09:negativ	E25409/09:negativ	34	Empty	E35395/09:stark in 100%	E35395/09: stark in 100%	35	Empty	E37043/09:schwach in 10%	E37043/09:schwach in 10%	36	Empty	E38180/09:schwach in 5%	E38180/09: schwach in 5%	37
11	E38304/09.mässig in 100%	E38304/09.mässig in 100%	38	Empty	E45890/09:schwach in 100%	E45890/09: schwach in 100%	39	Empty	E45891/09:negativ	E45891/09:negativ	40	Empty	E49257/09:negativ	E49257/09:negativ	41
12	Empty	Empty		Empty	Empty	Empty		Empty	Empty	Empty		Empty	Empty	Empty
13	E817/10: negativ	E817/10: negativ	42	Empty	E3209/10: negativ	E3209/10: negativ	43	Empty	E2684/10: stark in 100%	E2684/10: stark in 100%	44	Empty	E3236/10: negativ	E3236/10: negativ	45
14	E7724/10: negativ	E7724/10: negativ	46	Empty	E7886/10: schwach in 10%	E7886/10: schwach in 10%	47	Empty	E10103/10: mässig in 100%	E10103/10: mässig in 100%	48	Empty	E11930/10: negativ	E11930/10: negativ	50
15	E12052/10: schwach in 40%	E12052/10: schwach in 40%	49	Empty	E18584/10: schwach in 30%	E18584/10: schwach in 30%	51	Empty	E18737/10: schwach in 70%	E18737/10: schwach in 70%	52	Empty	E17605/10: snegativ	E17605/10: negativ	53
16	Empty	Empty		Empty	Empty	Empty		Empty	Empty	Empty		Empty	Empty	Empty
17	E20807/10:negativ	E20807/10:negativ	54	Empty	E22397/10: stark in 30%	E22397/10: stark in 30%	55	Empty	E 27340/10: stark in 100%	E 27340/10: stark in 100%	56	Empty	E29851/10: snegativ	E29851/10: negativ	57
18	E47156/10: mässig in 20%	E47156/10: mässig in 20%	58	Empty	E48590/10: mässig in 30%	E48590/10: mässig in 30%	59	Empty	E50339/10: negativ	E50339/10: negativ		Empty	E7219/11: negativ	E7219/11: negativ	61
19				Empty	E12036/09: stark in 90%	E12036/09: stark in 90%	32	Empty	7004/11: mässig in 90%	7004/11: mässig in 90%	62	Empty	LEBER	LEBER
Layoutname TMA-OVCA	BORAL 15. März 21
Bemerkung Tumorareale wurden von Frau Boral auf einem HE-Schnitt markiert			PRAME		low-high expression	38/58	staining < 50%	24 out of 58	Average Q-Score	36.666
					moderate-high expression	12 out of 58	staining < 80%	36 out of 58	Median Q-Score	10
Kontrolle Leber					high expression	02 out of 58	staining < 100%	37 out of 58
							staining 100%	1 out of 58
pro Fall zwei spots
Sektorname	{X=0,Y=0}
Matrix-Position x/y	0	0
Abstände zwischen den Spots in X- und Y-Richtung	1,5 mm	1,5 mm
Durchmesser der Spots	1 mm
	A	B	C	D	E	F	G	H	I	J	K
1	E14921/01negativ	E14921/01:negativ	1	Empty	E10833/03:negativ	E10833/03: negativ	4	Empty	E30331/04:mässig in 50%	E30331/04:mässig in 50%	6	Empty	E30702/04:schwach in 10%	E30702/04: schwach in 10%	5
2	E30470/05:negativ	E30470/05:negativ	8	Empty	E30836/05:negativ	E30836/05: negativ	9	Empty	E32770/05:negativ	E32770/05:negativ	10	Empty	E40056/05:schwach in 10&	E40056/05: schwach in 10&	11
3	E16325/06:negativ	E16325/06: negativ	12	Empty	E20370/06:schwach in 15%	E20370/06:schwach in 15%	13	Empty	E39729/06:negativ	E39729/06:negativ	15	Empty	E10840/07:negativ	E10840/07::negativ	16
4	Empty	Empty		Empty	Empty	Empty		Empty	Empty	Empty		Empty	Empty	Empty
5	E19865/07:negativ	E19865/07: negativ	17	Empty	E19520/07:schwach in 20%	E19520/07:schwach in 20%	18	Empty	E23701/07:schwach in 40%	E23701/07: schwach in 40%	19	Empty	E27406/07:mässig in 40%	E27406/07: mässig in 40%	20
6	E40160/07:schwach in 60%	E40160/07:schwach in 60%	21	Empty	E3156/08:mässig in 30%	E3156/08: mässig in 30%	22	Empty	E25854/08:schwach in 10%	E25854/08:schwach in 10%	23	Empty	E42939/08:negativ	E42939/08:negativ	24
7	E44247/08:negativ	E44247/08:negativ	25	Empty	E1637/09.negativ	E1637/09: negativ	26	Empty	E4736/09:schwach in 30%	E4736/09:schwach in 30%	27	Empty	E5136/09:mnegativ	E5136/09: negativ	28
8	Empty	Empty		Empty	Empty	Empty		Empty	Empty	Empty		Empty	Empty	Empty
9	E6042/09:mässig in 70%	E6042/09:mässig in 70%	30	Empty	E6812/09:schwach in 30%	E6812/09: schwach in 30%	29	Empty	E7849/09:schwach in 20%	E7849/09:schwach in 20%	31	Empty	E21612/09:negativ	E21612/09: negativ	33
10	E25409/09:schwach in 10%	E25409/09:schwach in 10%	34	Empty	E35395/09:mässig in 30%	E35395/09: mässig in 30%	35	Empty	E37043/09:schwach in 30%	E37043/09:schwach in 30%	36	Empty	E38180/09:schwach in 40%	E38180/09: schwach in 40%	37
11	E38304/09:schwach in 10%	E38304/09.schwach in 10%	38	Empty	E45890/09:schwach in 10%	E45890/09: schwach in 10%	39	Empty	E45891/09:schwach in 5%	E45891/09:schwach in 5%	40	Empty	E49257/09:negativ	E49257/09: negativ	41
12	Empty	Empty		Empty	Empty	Empty		Empty	Empty	Empty		Empty	Empty	Empty
13	E817/10: schwach in 10%	E817/10: schwach in 10%	42	Empty	E3209/10: schwach in 10%	E3209/10: schwach in 10%	43	Empty	E2684/10: mässig in 80%	E2684/10: mässig in 80%	44	Empty	E3236/10: negativ	E3236/10: negativ	45
14	E7724/10: negativ	E7724/10: negativ	46	Empty	E7886/10: schwach in 10%	E7886/10: schwach in 10%	47	Empty	E10103/10: negativ	E10103/10: negativ	48	Empty	E11930/10: schwach in 10%	E11930/10: schwach in 10%	50
15	E12052/10:negativ	E12052/10: negativ	49	Empty	E18584/10: schwach in 30%	E18584/10: schwach in 30%	51	Empty	E18737/10: stark in 60%	E18737/10: stark in 60%	52	Empty	E17605/10: mässig in 70%	E17605/10: mässig in 70%	53
16	Empty	Empty		Empty	Empty	Empty		Empty	Empty	Empty		Empty	Empty	Empty
17	E20807/10:negativ	E20807/10:negativ	54	Empty	E22397/10: mässig in 50%	E22397/10: mässig in 50%	55	Empty	E 27340/10:mässig in 60%	E 27340/10: mässig in 60%	56	Empty	E29851/10: schwach in 30%	E29851/10: schwach in 30%	57
18	E47156/10: schwach in 50%	E47156/10: schwach in 50%	58	Empty	E48590/10: schwach in 50%	E48590/10: schwach in 50%	59	Empty	E50339/10: mässig in 50%	E50339/10: mässig in 50%		Empty	E7219/11: schwach in 50%	E7219/11: schwach in 50%	61
19				Empty	E12036/09: schwach in 50%	E12036/09: schwach in 50%	32	Empty	7004/11: stark in 100%	7004/11: strak in 100%	62	Empty	LEBER	LEBER
Layoutname TMA-OVCA	BORAL 15. März 21
Bemerkung Tumorareale wurden von Frau Boral auf einem HE-Schnitt markiert			KIF		low-high expression	53/58			Average Q-Score	219
					moderate-high expression	42/58			Median Q-Score	200
Kontrolle Leber					high expression	20/58
					no tumor	5 out of 58
pro Fall zwei spots
Sektorname	{X=0,Y=0}
Matrix-Position x/y	0	0
Abstände zwischen den Spots in X- und Y-Richtung	1,5 mm	1,5 mm
Durchmesser der Spots	1 mm
1	E14921/01:schwach in 100%	E14921/01:schwach in 100%	1	Empty	E10833/03:mässig in 100%	E10833/03: mässig in 100%	4	Empty	E30331/04:stark in 100%	E30331/04:stark in 100%	6	Empty	E30702/04:mässig in 100%	E30702/04: mässig in 100%	5
2	E30470/05:stark in 100%	E30470/05:stark in 100%	8	Empty	E30836/05:mässig in 100%	E30836/05: mässig in 100%	9	Empty	E32770/05:mässig in 100%	E32770/05:mässig in 100%	10	Empty	E40056/05:stark in 100%	E40056/05: stark in 100%	11
3	E16325/06:mässig in 100%	E16325/06: :mässig in 100%	12	Empty	E20370/06:strak in 100%	E20370/06:strak n 100%	13	Empty	E39729/06:mässig in 100%	E39729/06:mässig in 100%	15	Empty	E10840/07:schwach in 100%	E10840/07::schwach in 100%	16
4	Empty	Empty		Empty	Empty	Empty		Empty	Empty	Empty		Empty	Empty	Empty
5	E19865/07:kein tumor	E19865/07: kein tumor	17	Empty	E19520/07:strak in 100%	E19520/07:strak in 100%	18	Empty	E23701/07:mässig in 100%	E23701/07: mässig in 100%	19	Empty	E27406/07:kein tumor	E27406/07: kein tumor	20
6	E40160/07:strak in 100%	E40160/07:stark n 100%	21	Empty	E3156/08:stark in 100%	E3156/08: stark in 100%	22	Empty	E25854/08:kein tumor	E25854/08:kein tumor	23	Empty	E42939/08:stark in 100%	E42939/08:stark in 100%	24
7	E44247/08:mässig in 100%	E44247/08:mässig in 100%	25	Empty	E1637/09.schwach in 100%	E1637/09: schwach in 100%	26	Empty	E4736/09:stark in 100%	E4736/09:stark in 100%	27	Empty	E5136/09:mässig in 100%	E5136/09: mässig in 100%	28
8	Empty	Empty		Empty	Empty	Empty		Empty	Empty	Empty		Empty	Empty	Empty
9	E6042/09:mässig in 100%	E6042/09:mässig in 100%	30	Empty	E6812/09:stark in 100%	E6812/09: stark in 100%	29	Empty	E7849/09:mässig in 100%	E7849/09:mässig in 100%	31	Empty	E21612/09:mässig in 100%	E21612/09: mässig in 100%	33
10	E25409/09:kein tumor	E25409/09:kein tumor	34	Empty	E35395/09:stark in 100%	E35395/09: stark in 100%	35	Empty	E37043/09:mässig in 100%	E37043/09:mässig in 100%	36	Empty	E38180/09:mässig in 100%	E38180/09: mässig in 100%	37
11	E38304/09.stark in 100%	E38304/09.stark in 100%	38	Empty	E45890/09:mässig in 100%	E45890/09: mässig in 100%	39	Empty	E45891/09:schwach in 100%	E45891/09:schwach in 100%	40	Empty	E49257/09:mässig in 100%	E49257/09:mässig in 100%	41
12	Empty	Empty		Empty	Empty	Empty		Empty	Empty	Empty		Empty	Empty	Empty
13	E817/10: schwach in 100%	E817/10: schwach in 100%	42	Empty	E3209/10: stark in 100%	E3209/10: stark in 100%	43	Empty	E2684/10: mässig in 100%	E2684/10: mässig in 100%	44	Empty	E3236/10: stark in 100%	E3236/10: stark in 100%	45
14	E7724/10: mässig in 100%	E7724/10: mässig in 100%	46	Empty	E7886/10: schwach in 100%	E7886/10: schwach in 100%	47	Empty	E10103/10: schwach in 100%	E10103/10: chwach in 100%	48	Empty	E11930/10: stark in 100%	E11930/10: stark in 100%	50
15	E12052/10: mässig in 100%	E12052/10: mässig in 100%	49	Empty	E18584/10: stark in 100%	E18584/10: stark in 100%	51	Empty	E18737/10: kein tumor auf TMA	E18737/10: kein tumor	52	Empty	E17605/10: stark in 100%	E17605/10: stark in 100%	53
16	Empty	Empty		Empty	Empty	Empty		Empty	Empty	Empty		Empty	Empty	Empty
17	E20807/10:schwach in 100%	E20807/10:schwach in 100%	54	Empty	E22397/10: schwach in 100%	E22397/10: schwach in 100%	55	Empty	E 27340/10: mässig in 100%	E 27340/10: mässig in 100%	56	Empty	E29851/10: stark in 100%	E29851/10: stark in 100%	57
18	E47156/10: schwach in 100%	E47156/10: schwach in 100%	58	Empty	E48590/10: stark in 100%	E48590/10: stark in 100%	59	Empty	E50339/10: mässig in 100	E50339/10: mässig in 100%		Empty	E7219/11: mässig in 100%	E7219/11: mässig in 100%	61
19				Empty	E12036/09: mässig in 100%	E12036/09: mässig in 100%	32	Empty	7004/11: stark in 100%	7004/11: strak in 100%	62	Empty	LEBER	LEBER

## Sheet: Staining Results overview
	KIF20A						CT45						LY6K							KIF20a	CT45	LY6K
	negative	weak	moderate	strong			negative	weak	moderate	strong			negative	weak	moderate	strong			negative	0	36	5
	0	10	22	20			36	2	10	9			5	22	29	1			weak	10	2	22
																			moderate	22	10	29
																			strong	20	9	1
	KIF20A						CT45						LY6K						total	52	57	57
	Q-Score 0	Q-Score 1-149	Q-Score 150-300				Q-Score 0	Q-Score 1-149	Q-Score 150-300				Q-Score 0	Q-Score 1-149	Q-Score 150-300
	0	10	42				36	7	14				5	32	20
	KIF20A						CT45						LY6K
	Q-Score < 150	Q-Score ≥ 150					Q-Score < 150	Q-Score ≥ 150					Q-Score < 150	Q-Score ≥ 150
	10	42					43	14					37	20
	PRAME						MAGEA4						SP17
	negative	weak	moderate	strong			negative	weak	moderate	strong			negative	weak	moderate	strong
	20	26	9	2			33	9	10	5			53	3	2	0
	PRAME						MAGEA4						SP17
	Q-Score 0	Q-Score 1-149	Q-Score 150-300				Q-Score 0	Q-Score 1-149	Q-Score 150-300				Q-Score 0	Q-Score 1-149	Q-Score 150-300
	20	34	3				33	17	7				53	5	0
	PRAME						MAGEA4						Sp17
	Q-Score < 150	Q-Score ≥ 150					Q-Score < 150	Q-Score ≥ 150					Q-Score < 150	Q-Score ≥ 150
	54	3					50	7					58	0
